# Supplementary material for: Curcumin Attenuates Glyphosate-Induced Mammary Toxicity via Suppression of ER Stress and the TNFα/MAPK/STAT3 Axis
Source: Antioxidants (Basel). 2026 Jul 19;15(7):893. doi: 10.3390/antiox15070893 (PMC13406013; doi:10.3390/antiox15070893)
Supplement: Supplementary file 1 [file antioxidants-15-00893-s001.zip]

Archive with 2 entries (2 files):
- Supplementary Material.pdf
- Table S1 the differentially expressed genes (DEGs) in each dataset (Goat vs.Mouse ).xlsx
