# Supplementary material for: Curcumin Attenuates Glyphosate-Induced Mammary Toxicity via Suppression of ER Stress and the TNFα/MAPK/STAT3 Axis
Source: Antioxidants (Basel). 2026 Jul 19;15(7):893. doi: 10.3390/antiox15070893 (PMC13406013; doi:10.3390/antiox15070893)
Supplement: Supplementary file 1 [file antioxidants-15-00893-s001.zip › Table S1 the differentially expressed genes (DEGs) in each dataset (Goat vs.Mouse ).xlsx]

## Sheet: Sheet1
Control vs GLY	Control vs GLYCur	GLY vs GLYCur
RPH3AL	FRMD4B	TMCC3
RASSF4	SGK1	TSPAN1
GJB2	FGD3	FOXQ1
CNTFR	NTN1	FOSL2
CLDN10	ARL4D	ANKRD33B
TRIB2	OSBPL2	ST3GAL1
GMPR	OTOP1	DDIT4
OSBPL2	EEF2K	CYTIP
TIMP1	KRT7	TAX1BP3
SORD	CRYAB	ISG20
ATP12A	STAT5B	TXNIP
DUSP5	TSPAN1	ARL4D
SHISA7	SMO	RND1
ATP10B	METTL13	SCUBE1
CAPN6	TTYH1	RNF183
CCDC14	UBASH3A	BNIP3
SLC2A1	TMEM98	TGFB3
HOMER3	LPIN1	FEN1
CRYAB	CTXN1	NFIL3
NUSAP1	WNT5B	AQP5
MYBL1	CIP2A	NR1D1
MDFI	FAM20A	SGK1
PLEKHM3	AKT3	MAP1B
RDH12	SLC7A4	SLC7A8
SEC16B	ACAD8	FZD9
ACOT6	LRRC26	PTGES
TEDC1	PYCR1	FN1
FABP3	THBS2	SLC38A3
SYNPO	FZD9	THY1
GM2A	ETFBKMT	LRRC26
OSGIN1	IL17RE	CCND1
PIK3IP1	MOCS1	ABTB2
ZFPM1	GM2A	PRDM1
TACSTD2	GABRP	COL1A1
GADD45B	CACNB3	RNF157
SOX4	TOM1L2	DIXDC1
KRT15	RAB4A	SPSB1
CYP1A1	PLEKHA7	FRMD4B
SEMA4G	ALDOC	PXMP2
CTXN1	CMYA5	BASP1
RAB3A	DDIAS	AP3M2
ESCO2	TUBB2B	ITIH5
SYN1	FN1	ATP7B
ARHGAP33	CENPE	FRK
SRM	C2CD4D	ADHFE1
F3	MCM3	CD200
PYCR1	RASGEF1C	CD37
FCGBP	ASPRV1	FABP3
FAM171A2	TMEFF1	PDGFRA
ERFE	ITIH5	PRR5L
ABTB2	CAB39L	GJB6
SOWAHB	ENAH	DGAT2
TUBB2A	CYP1A1	TBC1D31
DUSP4	SORD	CFAP69
WNT5B	BASP1	BANK1
2026-03-03	AASS	ATP1B2
POLA1	ICA1	WNT10A
RASD1	GLB1	AHNAK
ADGRE5	SLC22A15	PRAG1
EHD3	LIF	CIP2A
MMP11	TSC22D3	LBH
NEU2	GPRC5B	COL28A1
DKKL1	SORT1	PPP1R3B
RBM43	LPL	IL17RE
SRGAP1	KHDRBS1	DERL3
NKAIN1	TMPRSS13	DUSP6
NPNT	CELF2	NUPR1
CD14	INHBB	RAC2
RNF125	AQP5	ARHGDIB
PDK4	IRX2	HOGA1
DAPP1	KRT15
IFNLR1	LMNB1
ARRDC4	IVD
CRACR2A	NETO2
HNMT	PPM1K
CLSTN3	CARD14
STC2	MCM5
TRDMT1	SLC37A1
MEX3B	RASD1
CDK15	SLC12A7
MAP2K6	NDC1
MPZL3	B4GALT4
ARID5B	TMSB4X
GABRP	CDC42EP5
TSC22D3	SMPD1
XKRX	GNMT
KIF18A	NFE2L3
BACH2	WNT5A
ICAM1	CKAP2
FBXO7	SCARA3
RIN1	ANAPC4
FSCN1	ACOT6
WNT11	RAPGEF3
LPAR3	MMP2
NLRC5	PLA2G4F
	CD200
	ANKRD10
	GNE
	AHNAK
	RDH12
	RAB11FIP1
	PTGES
	AQP3
	HSF4
	COL28A1
	RND1
	ABCG2
	HNMT
	SLC25A35
	HOGA1
	TXNIP
	ITPKA
	KLF7
	PPP1R3G
	TBKBP1
	STIM2
	ADGRG3
	CLSTN3
	FCGBP
	RAB3A
	SRSF3
	ADGRF4
	UPK2
	AKNA
	SLC7A8
	SPINK5
	SLC6A6
	CDON
	DUSP4
	GAMT
	FIGNL1
	DERL3
	SSFA2
	PRDM1
	DBP
	PPP2R3A
	SMPDL3A
	GAS6
	SLC1A1
	PDK4
	BDH1
	PDE5A
	NOP58
	MMD
	LPCAT1
	PIGH
	RCN2
	FAM43A
	POLQ
	SIDT2
	CPXM1
	PYROXD2
	STK36
	PDE9A
	NEU2
	MAP3K6
	MDFI
	SLC40A1
	TIGD2
	DEDD2
	SERPINB11
	TXNRD1
	ME2
	RETREG1
	SERPING1
	KIF15
	PER1
	GDF15
	FSCN1
	BHLHB9
	PRTN3
	MTBP
	SOX13
	WDPCP
	LRMP
	KCNH1
	RUNX2
	EFNA4
	SEMA4G
	LBH
	CDKL2
	BCL2
	EMP1
	CSF1
	TCF7
	RBL1
	LURAP1
	DTL
	PIP5K1B
	FILIP1L
	NCDN
	UBXN2B
	S100A14
	FGF13
	LCK
	GRB7
	TCP11L2
	GNB4
	NPNT
	EEF1AKMT3
	MAFF
	HIVEP2
	MAP2K6
	HASPIN
	CPE
	SERP1
	MSANTD3
	TRERF1
	MYO1G
	IRAK3
	RASA3
	ACSL3
	MGST2
	POLA1
	FZD5
	MREG
	PHYHIP
	AMOTL2
	FZD3
	CDC6
	NOD2
	PIK3CD
	NCKAP5
	LY96
	MDK
	SOWAHB
	KAZALD1
	MAP1B
	ACP7
	IL1R1
	HELLS
	IGSF10
	GRB14
	GPR183
	TBC1D16
	DOCK11
	TFRC
	SOD3
	TM7SF2
	SAMD14
	TRIM35
	TACSTD2
	MPO
	ADM
	APLP1
	KIF14
	KIF20A
	SFXN2
	APCDD1
	WNT7B
	FRY
	GJB6
	CWH43
	CDCA8
	ANO1
	MMP11
	RARRES2
	RAB31
	KIF26B
	PLEK
	ALDH1A3
	MCM2
	PXMP2
	POLK
	FANCI
	DOCK10
	MDN1
	KLB
	PTGS1
	RNF144B
	BCL11B
	VSIR
	TRDC
	CXCR4
	TEX9
	LEF1
	NR4A3
	FAM78A
	SOX4
	TROAP
	RILP
	RORA
	DSC3
	DISP1
	RFC3
	PLK1
	CCL5
	ST3GAL1
	KCNA2
	MTMR7
	LTBP2
	NMRAL1
	LRR1
	EIF4E3
	PITPNM3
	RAC2
	NME4
	TDP1
	ORC1
	UTP20
	PPIC
	TUBB2A
	NAALADL2
	CLDN6
	SCML4
	SYN1
	PSAT1
	TIMELESS
	NUAK2
	RASSF2
	EPOP
	GADD45B
	CD53
	CRACR2A
	ADGRL1
	BBS12
	B4GALT6
	PTPN5
	KRT80
	PRRX1
	CCDC80
	NFATC4
	UHRF1
	LCA5
	CENPJ
	SBSN
	NFIL3
	XDH
	PRKAA2
	CHKA
	PGGHG
	ATXN7L2
	MERTK
	MMP13
	PCDH17
	RNFT2
	S100A10
	SERPINB9
	EMB
	TRAIP
	TBX1
	KLHL21
	GPX2
	CIITA
	ACAP1
	CNTLN
	ENTPD3
	ZPBP
	TRAF5
	ARHGEF6
	HOXC8
	RNF157
	AS3MT
	ADAMTS7
	ITGA4
	ADCY7
	ARID3A
	CD19
	UNC5C
	DUSP10
	SLC4A8
	TUBA8
	RHBG
	SLC27A3
	NLRC5
	CLDN8
	CORO1A
	NCEH1
	NFATC2
	PPP1R1B
	RASAL3
	PRUNE2
	RELT
	GATA6
	FRMPD1
	GCAT
	WNT9B
	LRRC49
	EPHA4
	SKA1
	CARD9
	MFSD2B
	CDH24
	PPP1R3C
	CBX2
	MYBPC2
	EMX2
	FAM161B
	DNAH8
	ESPN
	CARD11
	DNAJC9
	ETV4
	CRLF1
	CAPN6
	SKAP1
	IL2RB
	NQO1
	TMPRSS4
	ALDH1L2
	FAM149A
	HOXA10
	CD83
	NUDT1
	ROBO2
	NCMAP
	GDPD2
	FXYD6
	BTC
	CHN1
	BBS10
	IRF8
	EMP3
	LIPG
	GLRB
	FAM83A
	CDC45
	MASP2
	NOSTRIN
	CASS4
	PODNL1
	JAML
